# Supplementary material for: Design and Optimization of Solid Lipid Nanoparticles Loaded with Triamcinolone Acetonide
Source: Molecules. 2023 Jul 29;28(15):5747. doi: 10.3390/molecules28155747 (PMC10420805; doi:10.3390/molecules28155747)
Supplement: Supplementary file 1 [file molecules-28-05747-s001.zip]

Archive with 1 entries (1 files):
- molecules-2491945-supplementary.pdf
